# Supplementary material for: Delay of Dental Care: An Exploratory Study of Procrastination, Dental Attendance, and Self-Reported Oral Health
Source: Dent J (Basel). 2023 Feb 20;11(2):56. doi: 10.3390/dj11020056 (PMC9955773; doi:10.3390/dj11020056)
Supplement: Supplementary file 1 [file dentistry-11-00056-s001.zip]

Archive with 1 entries (1 files):
- dentistry-1897130-supplementary.pdf
